# Supplementary material for: Development of an efficient and heritable virus-induced genome editing system in Solanum lycopersicum
Source: Hortic Res. 2024 Dec 28;12(4):uhae364. doi: 10.1093/hr/uhae364 (PMC11891477; doi:10.1093/hr/uhae364)
Supplement: Web_Material_uhae364 [file web_material_uhae364.zip]

Archive with 3 entries (3 files):
- Supplemental Figure S1.pdf
- Supplemental Table S1.xlsx
- Supplemental Table S2.docx
