# Supplementary material for: Development of an efficient and heritable virus-induced genome editing system in Solanum lycopersicum
Source: Hortic Res. 2024 Dec 28;12(4):uhae364. doi: 10.1093/hr/uhae364 (PMC11891477; doi:10.1093/hr/uhae364)
Supplement: Web_Material_uhae364 [file web_material_uhae364.zip › Supplemental Table S1.xlsx]

## Sheet: Sheet1
Supplemental Table S1. Oligonucleotide primers used in the study
Name	Nucleotide sequence
SlUbi10-PF1	AAAGTCGACCGGTACTAAACAAACAAACT
SlUbi10-PR1	ATACCCGGGCTGTACACAAAATTCAACAA
SlUbi10-PF2	AAACCCGGGCGGTACTAAACAAACAAACT
SlUbi10-PR2	ATACCTAGGCTGTACACAAAATTCAACAA
NOS-F	TAAGAATTCGATCATGAGCGGAGAATTAA
KPN-R	AAAGGTACCTCAGAAGAACTCGTCAAGAA
NPTII-F	ACGTTGGTCACTGAAGCGGGAAGG
NPTII-R	GATACCGTAAAGCACGAGGAAGC
Cas9-RT-F2	GTGTGGGATAAGGGAAGGGATTT
Cas9-RT-R2	GAACAGAGTAAGCCACGGTAGGAG
SlTIP41-RT-F	ATGGAGTTTTTGAGTCTTCTGC
SlTIP41-RT-R	GCTGCGTTTCTGGCTTAGG
SlPDS-t2-F	ATTGGATGGAGATTGGTACGAGAC
SlPDS-t2-R	AAACGTCTCGTACCAATCTCCATC
SlPDS-t2-1st-F	CTTTTCTGCCTATTCTATGTCCT
SlPDS-t2-1st-R	GGTTCTGAATATTTGGGTAAGC
SlPDS-t2-2nd-F	ACACTCTTTCCCTACACGACGCTCTTCCGATCTGGCAAACAATTGATTTAGT
SlPDS-t2-2nd-R	GTGACTGGAGTTCAGACGTGTGCTCTTCCGATCACAATGACAGTATATAGAAG
D501	AATGATACGGCGACCACCGAGATCTACACtatagcctACACTCTTTCCCTACACGAC
D502	AATGATACGGCGACCACCGAGATCTACACatagaggcACACTCTTTCCCTACACGAC
D503	AATGATACGGCGACCACCGAGATCTACACcctatcctACACTCTTTCCCTACACGAC
D504	AATGATACGGCGACCACCGAGATCTACACggctctgaACACTCTTTCCCTACACGAC
D505	AATGATACGGCGACCACCGAGATCTACACaggcgaagACACTCTTTCCCTACACGAC
D701	CAAGCAGAAGACGGCATACGAGATcgagtaatGTGACTGGAGTTCAGACGTGT
D702	CAAGCAGAAGACGGCATACGAGATtctccggaGTGACTGGAGTTCAGACGTGT
D703	CAAGCAGAAGACGGCATACGAGATaatgagcgGTGACTGGAGTTCAGACGTGT
D704	CAAGCAGAAGACGGCATACGAGATggaatctcGTGACTGGAGTTCAGACGTGT
D705	CAAGCAGAAGACGGCATACGAGATttctgaatGTGACTGGAGTTCAGACGTGT
